# Supplementary material for: The Toxoplasma gondii effector GRA83 modulates the host’s innate immune response to regulate parasite infection
Source: mSphere. 2023 Sep 28;8(5):e00263-23. doi: 10.1128/msphere.00263-23 (PMC10597413; doi:10.1128/msphere.00263-23)
Supplement: Fig. S5 — Hits identified by mass spectrometry of GRA83-TurboID whole cell lysates. [file msphere.00263-23-s0005.xlsx]

## Sheet: Sheet1
Gene	Description	Known GRAs	control 1	control 2	GRA83-TurboID-1	GRA83-TurboID-2	SAINT score
TGME49_297900	GRA83 (bait)	GRA83	0	0	290	244	1
TGME49_264660	SAG-related sequence SRS44	SRS44/CST1	0	0	247	228	1
TGME49_217680	hypothetical protein	GRA57	0	0	215	236	1
TGME49_232600	phospholipase, patatin family protein	PLP1	0	0	187	223	1
TGME49_239752	hypothetical protein	#N/A	0	0	202	186	1
TGME49_310010	rhoptry neck protein RON1	#N/A	0	0	157	222	1
TGME49_231960	putative omega secalin	GRA28	0	0	183	178	1
TGME49_270320	protein phosphatase 2C domain-containing protein	PPMC3	0	0	183	160	1
TGME49_215910	hypothetical protein	#N/A	0	0	164	148	1
TGME49_229010	rhoptry neck protein RON4	#N/A	0	0	146	155	1
TGME49_204480	thioredoxin domain-containing protein	#N/A	0	0	169	129	1
TGME49_306060	rhoptry neck protein RON8	#N/A	0	0	138	159	1
TGME49_312420	hypothetical protein	GRA38	0	0	158	128	1
TGME49_275470	dense granule protein GRA15	GRA15	0	0	113	168	1
TGME49_311210	hypothetical protein	#N/A	0	0	145	133	1
TGME49_310780	dense granule protein GRA4	GRA04	0	0	135	142	1
TGME49_270240	MAG1 protein	MAG1	0	0	140	132	1
TGME49_292020	GCC2 and GCC3 domain-containing protein	#N/A	0	0	147	118	1
TGME49_247195	microneme protein MIC15	#N/A	0	0	115	135	1
TGME49_254470	hypothetical protein	MYR1	0	0	125	115	1
TGME49_297745	hypothetical protein	#N/A	0	0	104	122	1
TGME49_266435	hypothetical protein	#N/A	0	0	97	115	1
TGME49_228170	inner membrane complex protein IMC2A	GRA44	0	0	99	92	1
TGME49_288650	dense granule protein GRA12	GRA12	0	0	90	100	1
TGME49_212300	hypothetical protein	GRA32	0	0	96	88	1
TGME49_289540	hypothetical protein	SFP1	0	0	90	93	1
TGME49_261850	putative helicase	#N/A	0	0	94	86	1
TGME49_233870	hypothetical protein	#N/A	0	0	91	86	1
TGME49_309760	hypothetical protein	GRA55	0	0	81	93	1
TGME49_310790	hypothetical protein	CST9	0	0	74	88	1
TGME49_279420	hypothetical protein	#N/A	0	0	74	84	1
TGME49_211460	hypothetical protein	MYR4	0	0	78	78	1
TGME49_311230	hypothetical protein	#N/A	0	0	83	66	1
TGME49_262730	rhoptry protein ROP16	#N/A	0	0	64	85	1
TGME49_211680	protein disulfide isomerase	#N/A	0	0	71	75	1
TGME49_224460	putative aminopeptidase n	#N/A	0	0	74	67	1
TGME49_201780	microneme protein MIC2	#N/A	0	0	71	68	1
TGME49_233460	SAG-related sequence SRS29B	#N/A	0	0	54	79	1
TGME49_202780	rhoptry kinase family protein ROP25	ROP25	0	0	73	58	1
TGME49_204340	hypothetical protein	GRA54 (CST8)	0	0	62	67	1
TGME49_238040	#N/A	#N/A	0	0	49	76	1
TGME49_229630	eIF2 kinase IF2K-A (incomplete catalytic triad)	#N/A	0	0	59	66	1
TGME49_300100	rhoptry neck protein RON2	#N/A	0	0	56	67	1
TGME49_270250	dense granule protein GRA1	GRA01	0	0	81	42	1
TGME49_297960	#N/A	#N/A	0	0	62	59	1
TGME49_258870	#N/A	CST7	0	0	56	65	1
TGME49_245670	pyruvate dehydrogenase complex subunit PDH-E1Alpha	#N/A	0	0	52	64	1
TGME49_226830	DnaK family protein	#N/A	0	0	55	60	1
TGME49_221870	hypothetical protein	#N/A	0	0	51	61	1
TGME49_314500	subtilisin SUB2	#N/A	0	0	46	62	1
TGME49_308970	hypothetical protein	GRA12D	0	0	55	53	1
TGME49_208830	hypothetical protein	GRA16	0	0	57	51	1
TGME49_321640	cell division protein CDC48AP	#N/A	0	0	54	51	1
TGME49_226072	Ser/Thr phosphatase family protein	#N/A	0	0	56	49	1
TGME49_309930	melibiase subfamily protein	GRA56	0	0	50	52	1
TGME49_253370	hypothetical protein	#N/A	0	0	50	50	1
TGME49_229480	putative calcium binding protein precursor	#N/A	0	0	43	55	1
TGME49_251540	dense granule protein GRA9	GRA09	0	0	38	59	1
TGME49_306890	hypothetical protein	#N/A	0	0	56	40	1
TGME49_286680	hypothetical protein	#N/A	0	0	40	54	1
TGME49_216060	hypothetical protein	#N/A	0	0	48	46	1
TGME49_304990	guanylate-binding protein, N-terminal domain-containing protein	#N/A	0	0	40	48	1
TGME49_203310	dense granule protein GRA7	GRA07	0	0	41	45	1
TGME49_269950	hypothetical protein	GRA61	0	0	42	43	1
TGME49_309600	hypothetical protein	GRA71	0	0	41	43	1
TGME49_244380	cactin	#N/A	0	0	38	46	1
TGME49_320080	hypothetical protein	#N/A	0	0	41	42	1
TGME49_293590	putative 3-oxoacyl-acyl-carrier protein synthase I/II	#N/A	0	0	36	46	1
TGME49_211260	rhoptry kinase family protein ROP26 (incomplete catalytic triad)	#N/A	0	0	42	39	1
TGME49_254490	Sel1 repeat-containing protein	#N/A	0	0	32	47	1
TGME49_238170	hypothetical protein	#N/A	0	0	37	42	1
TGME49_261080	kringle domain-containing protein	#N/A	0	0	38	40	1
TGME49_314020	hypothetical protein	#N/A	0	0	32	45	1
TGME49_240090	putative rhoptry kinase family protein ROP34	ROP34/WNG2	0	0	33	43	1
TGME49_210778	hemimethylated DNA binding domain-containing protein	#N/A	0	0	35	40	1
TGME49_283850	peptidyl-prolyl cis-trans isomerase	#N/A	0	0	33	41	1
TGME49_203600	hypothetical protein	GRA50 (CST2)	0	0	36	38	1
TGME49_239740	dense granule protein GRA14	GRA14	0	0	36	37	1
TGME49_226380	hypothetical protein	GRA35	0	0	30	42	1
TGME49_304955	serine/threonine specific protein phosphatase	PPM11C	0	0	30	41	1
TGME49_244530	hypothetical protein	GRA49	0	0	37	34	1
TGME49_240060	hypothetical protein	TgIST1	0	0	45	26	1
TGME49_289380	hypothetical protein	GRA39	0	0	39	29	1
TGME49_204050	subtilisin SUB1	#N/A	0	0	30	36	1
TGME49_293180	NADP-specific glutamate dehydrogenase	#N/A	0	0	30	34	1
TGME49_291960	rhoptry kinase family protein ROP40 (incomplete catalytic triad)	#N/A	0	0	30	34	1
TGME49_268950	hypothetical protein	#N/A	0	0	26	38	1
TGME49_208740	putative microneme protein	MCP3	0	0	38	26	1
TGME49_233480	SAG-related sequence SRS29C	#N/A	0	0	28	35	1
TGME49_263220	rhoptry kinase family protein ROP21	#N/A	0	0	30	32	1
TGME49_209950	putative thioredoxin	#N/A	0	0	31	30	1
TGME49_280400	hypothetical protein	#N/A	0	0	29	31	1
TGME49_249990	hypothetical protein	GRA70	0	0	27	33	1
TGME49_249270	putative protein disulfide isomerase-related protein (provisional)	#N/A	0	0	30	30	1
TGME49_245490	microneme protein MIC8	#N/A	0	0	24	36	1
TGME49_308020	SAG-related sequence SRS57	#N/A	0	0	32	27	1
TGME49_279100	hypothetical protein	MAF1 related protein	0	0	20	37	1
TGME49_318525	hypothetical protein	#N/A	0	0	29	27	1
TGME49_297880	dense granule protein DG32	GRA23	0	0	28	28	1
TGME49_277270	NTPase II	NTPase II	0	0	23	33	1
TGME49_238100	transmembrane protein	#N/A	0	0	29	27	1
TGME49_228130	hypothetical protein	#N/A	0	0	24	32	1
TGME49_208560	carrier superfamily protein	#N/A	0	0	27	29	1
TGME49_254880	Alpha-galactosidase	#N/A	0	0	21	34	1
TGME49_249670	cathepsin B	#N/A	0	0	24	30	1
TGME49_248990	hypothetical protein	#N/A	0	0	23	30	1
TGME49_244120	hypothetical protein	#N/A	0	0	25	28	1
TGME49_286630	redoxin domain-containing protein	#N/A	0	0	23	29	1
TGME49_267740	hypothetical protein	GRA48	0	0	24	28	1
TGME49_230705	hypothetical protein	GRA51 (CST3)	0	0	22	30	1
TGME49_220240	hypothetical protein	GRA31	0	0	28	24	1
TGME49_215220	hypothetical protein	GRA22	0	0	25	27	1
TGME49_288000	hypothetical protein	#N/A	0	0	23	27	1
TGME49_272695	hypothetical protein	#N/A	0	0	24	26	1
TGME49_226690	hypothetical protein	#N/A	0	0	26	24	1
TGME49_242020	mannosyl-oligosaccharide glucosidase	#N/A	0	0	24	24	1
TGME49_227810	rhoptry kinase family protein ROP11 (incomplete catalytic triad)	#N/A	0	0	21	27	1
TGME49_313080	hypothetical protein	#N/A	0	0	21	26	1
TGME49_262060	hypothetical protein	#N/A	0	0	19	28	1
TGME49_307860	hypothetical protein	#N/A	0	0	24	22	1
TGME49_258950	lectin family protein	#N/A	0	0	22	24	1
TGME49_255260	apical membrane antigen AMA1	#N/A	0	0	25	21	1
TGME49_202620	hypothetical protein	GRA64	0	0	25	21	1
TGME49_224060	putative thioredoxin	#N/A	0	0	20	25	1
TGME49_203290	hypothetical protein	GRA34	0	0	20	25	1
TGME49_232000	hypothetical protein	GRA30	0	0	18	26	1
TGME49_205040	PGAP1 family protein	#N/A	0	0	20	24	1
TGME49_273445	sufB/sufD domain-containing protein	#N/A	0	0	22	21	1
TGME49_227948	peptidase M16 inactive domain-containing protein	#N/A	0	0	18	25	1
TGME49_225200	hypothetical protein	#N/A	0	0	21	22	1
TGME49_254720	dense granule protein GRA8	GRA08	0	0	23	19	1
TGME49_319560	microneme protein MIC3	#N/A	0	0	20	21	1
TGME49_290700	hypothetical protein	GRA25	0	0	22	19	1
TGME49_227620	dense granule protein GRA2	GRA02	0	0	14	27	1
TGME49_218240	hypothetical protein	#N/A	0	0	28	13	1
TGME49_201130	rhoptry kinase family protein ROP33	ROP33	0	0	23	18	1
TGME49_299780	hypothetical protein	#N/A	0	0	19	21	1
TGME49_269690	hypothetical protein	GRA29	0	0	21	19	1
TGME49_253900	parasite porphobilinogen synthase PBGS	#N/A	0	0	14	26	1
TGME49_237015	hypothetical protein	GRA43	0	0	11	29	1
TGME49_232340	protein phosphatase 2C domain-containing protein	#N/A	0	0	19	21	1
TGME49_214080	toxofilin	#N/A	0	0	21	19	1
TGME49_291890	microneme protein MIC1	#N/A	0	0	22	17	1
TGME49_258770	putative polypeptide n-acetylgalactosaminyltransferase 12	#N/A	0	0	19	20	1
TGME49_237230	hypothetical protein	MYR3	0	0	21	18	1
TGME49_237180	hypothetical protein	#N/A	0	0	20	19	1
TGME49_316250	hypothetical protein	GRA45	0	0	21	17	1
TGME49_290160	putative sortilin	#N/A	0	0	16	22	1
TGME49_263560	hypothetical protein	#N/A	0	0	17	21	1
TGME49_239010	hypothetical protein	TEEGR (HCE)	0	0	20	18	1
TGME49_205740	hypothetical protein	#N/A	0	0	17	21	1
TGME49_258390	putative DnaJ protein	#N/A	0	0	18	19	1
TGME49_253400	hypothetical protein	#N/A	0	0	18	19	1
TGME49_319340	hypothetical protein	GRA52 (CST5)	0	0	17	19	1
TGME49_308810	#N/A	#N/A	0	0	16	20	1
TGME49_269885	#N/A	#N/A	0	0	16	20	1
TGME49_258458	hypothetical protein	#N/A	0	0	14	22	1
TGME49_300060	signal peptidase subunit protein	#N/A	0	0	18	17	1
TGME49_266090	hypothetical protein	#N/A	0	0	17	18	1
TGME49_228630	hypothetical protein	#N/A	0	0	15	20	1
TGME49_262920	trypsin domain-containing protein	#N/A	0	0	16	18	1
TGME49_262400	lipase	#N/A	0	0	16	18	1
TGME49_247440	hypothetical protein	GRA33	0	0	16	18	1
TGME49_237500	protein phosphatase 2C domain-containing protein	PPM3A	0	0	18	16	1
TGME49_208730	putative microneme protein	MCP4	0	0	22	12	1
TGME49_203010	aurora kinase	#N/A	0	0	16	18	1
TGME49_286620	S1 RNA binding domain-containing protein	#N/A	0	0	10	23	1
TGME49_271760	seryl-tRNA synthetase (SerRS2)	#N/A	0	0	15	18	1
TGME49_240600	putative chaperonin cpn60	#N/A	0	0	15	18	1
TGME49_240430	glyoxalase family protein	#N/A	0	0	17	16	1
TGME49_281980	phosphatidate cytidylyltransferase	#N/A	0	0	18	14	1
TGME49_200360	hypothetical protein	NcGRA47?	0	0	16	16	1
TGME49_314850	hypothetical protein	#N/A	0	0	14	17	1
TGME49_297650	Ser/Thr phosphatase family protein	#N/A	0	0	20	11	1
TGME49_247220	nudix -type motif 9 isoform a family protein	#N/A	0	0	17	14	1
TGME49_246550	aspartyl protease ASP3	#N/A	0	0	13	18	1
TGME49_285180	hypothetical protein	#N/A	0	0	14	16	1
TGME49_220890	hypothetical protein	GRA12A	0	0	16	14	1
TGME49_206510	toxolysin TLN4	#N/A	0	0	13	17	1
TGME49_267730	hypothetical protein	#N/A	0	0	12	17	1
TGME49_261750	rhoptry neck protein RON10	#N/A	0	0	12	17	1
TGME49_241240	hypothetical protein	GRA21	0	0	18	11	1
TGME49_204130	perforin-like protein PLP1	#N/A	0	0	12	17	1
TGME49_254000	hypothetical protein	GRA47	0	0	11	17	1
TGME49_253890	peptidase M16 inactive domain-containing protein	#N/A	0	0	10	18	1
TGME49_230180	hypothetical protein	GRA24	0	0	15	13	1
TGME49_229490	tetratricopeptide repeat-containing protein	#N/A	0	0	9	19	1
TGME49_260520	hypothetical protein	GRA53 (CST6)	0	0	14	13	1
TGME49_258462	hypothetical protein	TgPI-2	0	0	14	13	1
TGME49_315320	SAG-related sequence SRS52A	#N/A	0	0	13	13	1
TGME49_250955	KRUF family protein	#N/A	0	0	15	11	1
TGME49_233450	SAG-related sequence SRS29A	#N/A	0	0	9	17	1
TGME49_217740	3-ketoacyl-(acyl-carrier-protein) reductase	#N/A	0	0	11	15	1
TGME49_201180	#N/A	MSF	0	0	11	15	1
TGME49_273960	chaperonin GroS protein	#N/A	0	0	13	12	1
TGME49_266410	hypothetical protein	#N/A	0	0	13	12	1
TGME49_258230	rhoptry kinase family protein ROP20	#N/A	0	0	10	15	1
TGME49_228360	putative peptidyl-prolyl isomerase FKBP12	#N/A	0	0	10	15	1
TGME49_222100	hypothetical protein	#N/A	0	0	13	12	1
TGME49_312110	apicoplast-associated thioredoxin family protein Atrx1	#N/A	0	0	13	11	1
TGME49_275690	putative ClpB	#N/A	0	0	8	16	1
TGME49_233220	hypothetical protein	#N/A	0	0	14	10	1
TGME49_231130	hypothetical protein	#N/A	0	0	11	13	1
TGME49_227280	dense granule protein GRA3	GRA03	0	0	11	13	1
TGME49_308093	rhoptry kinase family protein (incomplete catalytic triad)	ROP32	0	0	13	10	1
TGME49_249820	ATP-binding cassette sub-family B member 5	#N/A	0	0	14	9	1
TGME49_248140	hypothetical protein	#N/A	0	0	8	15	1
TGME49_246220	hypothetical protein	#N/A	0	0	11	12	1
TGME49_219130	NADPH-glutathione reductase	#N/A	0	0	8	15	1
TGME49_289000	hypothetical protein	#N/A	0	0	15	7	1
TGME49_280380	poly(ADP-ribose) glycohydrolase	#N/A	0	0	7	15	1
TGME49_262880	hypothetical protein	#N/A	0	0	10	12	1
TGME49_222170	dense-granule antigen DG32	GRA17	0	0	12	10	1
TGME49_211860	hypothetical protein	#N/A	0	0	13	9	1
TGME49_320490	N-acyl-phosphatidylethanolamine-hydrolyzing phospholipase D family protein	GRA66	0	0	10	11	1
TGME49_289360	hypothetical protein	#N/A	0	0	9	12	1
TGME49_294220	hypothetical protein	#N/A	0	0	11	9	1
TGME49_282055	protein phosphatase PP2C-hn	#N/A	0	0	10	10	1
TGME49_208030	microneme protein MIC4	#N/A	0	0	10	10	1
TGME49_305270	hypothetical protein	#N/A	0	0	8	11	1
TGME49_300220	hypothetical protein	#N/A	0	0	11	8	1
TGME49_272660	hypothetical protein	#N/A	0	0	10	9	1
TGME49_215360	hypothetical protein	GRA62	0	0	7	12	1
TGME49_313640	hypothetical protein	#N/A	0	0	7	11	1
TGME49_313270	hypothetical protein	#N/A	0	0	7	11	1
TGME49_294360	putative ubiquitin specific protease 39 isoform 2	#N/A	0	0	8	10	1
TGME49_288840	hypothetical protein	GRA18	0	0	8	10	1
TGME49_280740	signal peptidase	#N/A	0	0	9	9	1
TGME49_280370	hypothetical protein	#N/A	0	0	7	11	1
TGME49_264200	hypothetical protein	#N/A	0	0	7	11	1
TGME49_261780	microneme protein MIC7	#N/A	0	0	7	11	1
TGME49_254110	tryptophanyl-tRNA synthetase (TrpRS1)	#N/A	0	0	9	9	1
TGME49_232020	hypothetical protein	#N/A	0	0	8	10	1
TGME49_225850	peptidase, M28 family protein	#N/A	0	0	8	10	1
TGME49_214940	MIC2-associated protein M2AP	#N/A	0	0	10	8	1
TGME49_312200	serine/threonine protein phosphatase	#N/A	0	0	7	10	1
TGME49_209060	thrombospondin type 1 domain-containing protein	#N/A	0	0	8	9	1
TGME49_297710	hypothetical protein	#N/A	0	0	9	7	1
TGME49_278770	hypothetical protein	#N/A	0	0	11	5	1
TGME49_235340	hypothetical protein	#N/A	0	0	5	11	1
TGME49_223420	DnaJ domain-containing protein	#N/A	0	0	6	10	1
TGME49_205240	cleft lip and palate transmembrane protein 1 (clptm1) protein	#N/A	0	0	7	9	1
TGME49_290730	CS domain-containing protein	#N/A	0	0	5	10	1
TGME49_282170	hypothetical protein	#N/A	0	0	7	8	1
TGME49_275440	dense granule protein GRA6	GRA06	0	0	6	9	1
TGME49_233810	Sel1 repeat-containing protein	#N/A	0	0	8	7	1
TGME49_230510	hypothetical protein	#N/A	0	0	9	6	1
TGME49_225150	hypothetical protein	#N/A	0	0	7	8	1
TGME49_219810	hypothetical protein	GRA40	0	0	7	8	1
TGME49_205250	rhoptry protein ROP18	#N/A	0	0	6	9	1
TGME49_204160	GYF domain-containing protein	#N/A	0	0	7	8	1
TGME49_308000	Gpi16 subunit, GPI transamidase component protein	#N/A	0	0	5	9	1
TGME49_300260	threonyl-tRNA synthetase family protein	#N/A	0	0	7	7	1
TGME49_295090	hypothetical protein	#N/A	0	0	7	7	1
TGME49_291180	hypothetical protein	#N/A	0	0	3	11	1
TGME49_272290	pyruvate dehydrogenase complex subunit PD-HE1Beta	#N/A	0	0	5	9	1
TGME49_262560	hypothetical protein	#N/A	0	0	6	8	1
TGME49_258360	hypothetical protein	#N/A	0	0	7	7	1
TGME49_232730	acyl-CoA:diacylglycerol acyltransferase 1-related enzyme	#N/A	0	0	5	9	1
TGME49_226400	lipoic acid synthase LIPA	#N/A	0	0	4	10	1
TGME49_224850	putative polyadenylate binding protein	#N/A	0	0	7	7	1
TGME49_220330	hypothetical protein	#N/A	0	0	6	8	1
TGME49_211440	hypothetical protein	#N/A	0	0	7	7	1
TGME49_203970	dolichyl-diphosphooligosaccharide--protein glycosyltransferase	#N/A	0	0	4	10	1
TGME49_291630	hypothetical protein	#N/A	0	0	4	9	1
TGME49_263270	glycerophosphodiester phosphodiesterase family protein	#N/A	0	0	5	8	1
TGME49_256840	hypothetical protein	#N/A	0	0	7	6	1
TGME49_251500	putative eukaryotic initiation factor-3, subunit 3	#N/A	0	0	3	10	1
TGME49_249340	hypothetical protein	#N/A	0	0	6	7	1
TGME49_247400	hypothetical protein	#N/A	0	0	6	7	1
TGME49_242230	#N/A	#N/A	0	0	4	9	1
TGME49_242118	#N/A	#N/A	0	0	4	9	1
TGME49_232050	DnaJ domain-containing protein	#N/A	0	0	5	8	1
TGME49_231370	phospholipase, patatin family protein	#N/A	0	0	7	6	1
TGME49_225160	hypothetical protein	#N/A	0	0	6	7	1
TGME49_212140	hypothetical protein	#N/A	0	0	3	10	1
TGME49_211290	rhoptry protein ROP15	#N/A	0	0	8	5	1
TGME49_206610	pyruvate dehydrogenase complex subunit PDH-E2	#N/A	0	0	8	5	1
TGME49_202940	hypothetical protein	#N/A	0	0	8	5	1
TGME49_202610	protein phosphatase 2C domain-containing protein	PPM3D	0	0	7	6	1
TGME49_323100	#N/A	#N/A	0	0	3	9	1
TGME49_268690	hypothetical protein	#N/A	0	0	3	9	1
TGME49_267590	hypothetical protein	#N/A	0	0	4	8	1
TGME49_253030	glycosyl hydrolase, family 31 protein	#N/A	0	0	5	7	1
TGME49_247000	tetratricopeptide repeat-containing protein	#N/A	0	0	5	7	1
TGME49_236010	prenylcysteine oxidase	#N/A	0	0	5	7	1
TGME49_222370	SAG-related sequence SRS13	SRS13	0	0	2	10	0.99
TGME49_217400	hypothetical protein	#N/A	0	0	6	6	1
TGME49_216720	hypothetical protein	#N/A	0	0	4	8	1
TGME49_208450	protease inhibitor PI2	TgPI-1	0	0	8	4	1
TGME49_205360	hypothetical protein	#N/A	0	0	4	8	1
TGME49_313690	Sel1 repeat-containing protein	#N/A	0	0	6	5	1
TGME49_311690	UBA/TS-N domain-containing protein	#N/A	0	0	5	6	1
TGME49_310430	#N/A	#N/A	0	0	3	8	1
TGME49_308840	SAG-related sequence SRS51	#N/A	0	0	5	6	1
TGME49_294790	hypothetical protein	#N/A	0	0	7	4	1
TGME49_279550	hypothetical protein	#N/A	0	0	6	5	1
TGME49_272420	putative phosphatidylcholine-sterol O-acyltransferase	LCAT	0	0	7	4	1
TGME49_247350	thioredoxin domain-containing protein	#N/A	0	0	5	6	1
TGME49_230960	putative splicing factor 3b, subunit 3	#N/A	0	0	2	9	0.99
TGME49_204530	microneme protein MIC11	#N/A	0	0	4	7	1
TGME49_202572	ribophorin i protein	#N/A	0	0	4	7	1
TGME49_201840	aspartyl protease ASP1	#N/A	0	0	2	9	0.99
TGME49_323110	#N/A	#N/A	0	0	5	5	1
TGME49_319350	SAG-related sequence SRS17B	#N/A	0	0	8	2	0.99
TGME49_297940	single-strand binding protein	#N/A	0	0	4	6	1
TGME49_272460	hypothetical protein	GRA72	0	0	5	5	1
TGME49_254690	phospholipase/carboxylesterase	#N/A	0	0	5	5	1
TGME49_246130	serpin (serine proteinase inhibitor) superfamily protein	TgPI-1	0	0	5	5	1
TGME49_227150	putative glutaredoxin	#N/A	0	0	4	6	1
TGME49_224350	#N/A	#N/A	0	0	3	7	1
TGME49_223940	GAP45 protein	#N/A	0	0	4	6	1
TGME49_213880	hypothetical protein	#N/A	0	0	5	5	1
TGME49_213067	hypothetical protein	GRA36	0	0	5	5	1
TGME49_208360	hypothetical protein	#N/A	0	0	4	6	1
TGME49_204310	hypothetical protein	#N/A	0	0	4	6	1
TGME49_201520	protein phosphatase 2C domain-containing protein	#N/A	0	0	5	5	1
TGME49_306660	RNA pseudouridine synthase superfamily protein	#N/A	0	0	4	5	1
TGME49_304740	rhoptry kinase family protein ROP35	ROP35/WNG1	0	0	3	6	1
TGME49_231180	hypothetical protein	#N/A	0	0	4	5	1
TGME49_216770	hypothetical protein	#N/A	0	0	4	5	1
TGME49_211890	RAP domain-containing protein	#N/A	0	0	2	7	0.99
TGME49_315910	hypothetical protein	#N/A	0	0	5	3	1
TGME49_289580	strictosidine synthase subfamily protein	#N/A	0	0	3	5	1
TGME49_277720	GDA1/CD39 (nucleoside phosphatase) family protein	#N/A	0	0	3	5	1
TGME49_273730	phospholipase, patatin family protein	#N/A	0	0	3	5	1
TGME49_254580	UDP-galactose transporter family protein	#N/A	0	0	3	5	1
TGME49_251930	enoyl-acyl carrier reductase ENR	#N/A	0	0	4	4	1
TGME49_246580	hypothetical protein	#N/A	0	0	4	4	1
TGME49_244840	zinc knuckle domain-containing protein	#N/A	0	0	4	4	1
TGME49_226960	phosphofructokinase PFKII	#N/A	0	0	4	4	1
TGME49_218840	mutS domain protein	#N/A	0	0	3	5	1
TGME49_217692	hypothetical protein	#N/A	0	0	2	6	0.99
TGME49_215160	hypothetical protein	#N/A	0	0	3	5	1
TGME49_214180	ENTH domain-containing protein	#N/A	0	0	4	4	1
TGME49_214090	signal peptidase	#N/A	0	0	3	5	1
TGME49_208040	aldo-keto reductase	#N/A	0	0	4	4	1
TGME49_207120	Sad1/UNC family protein	#N/A	0	0	3	5	1
TGME49_264970	hypothetical protein	#N/A	0	0	2	5	0.99
TGME49_258826	hypothetical protein	#N/A	0	0	0	7	0.5
TGME49_253330	Rhoptry kinase family protein	BPK1	0	0	3	4	1
TGME49_247680	hypothetical protein	#N/A	0	0	5	2	0.99
TGME49_244180	microneme-like protein	#N/A	0	0	4	3	1
TGME49_240280	S1/P1nuclease	#N/A	0	0	4	3	1
TGME49_234950	protein kinase (incomplete catalytic triad)	ROP48	0	0	4	3	1
TGME49_231630	alveolin domain containing intermediate filament IMC4	#N/A	0	0	4	3	1
TGME49_221210	cyclophilin	Cyclophilin	0	0	4	3	1
TGME49_215690	hypothetical protein	#N/A	0	0	4	3	1
TGME49_213280	SAG-related sequence SRS25	#N/A	0	0	3	4	1
TGME49_297320	hypothetical protein	#N/A	0	0	4	2	0.99
TGME49_271050	SAG-related sequence SRS34A	#N/A	0	0	0	6	0.5
TGME49_269340	hypothetical protein	#N/A	0	0	0	6	0.5
TGME49_266320	hypothetical protein	#N/A	0	0	3	3	1
TGME49_250880	kinase, pfkB family protein	#N/A	0	0	0	6	0.5
TGME49_247380	hypothetical protein	#N/A	0	0	0	6	0.5
TGME49_321690	hypothetical protein	#N/A	0	0	3	2	0.99
TGME49_313230	eukaryotic initiation factor-2, alpha subunit	#N/A	0	0	2	3	0.99
TGME49_294250	WD domain, G-beta repeat-containing protein	#N/A	0	0	2	3	0.99
TGME49_289150	hypothetical protein	#N/A	0	0	2	3	0.99
TGME49_285870	SAG-related sequence SRS20A	#N/A	0	0	2	3	0.99
TGME49_283780	glucose-6-phosphate isomerase GPI	#N/A	0	0	3	2	0.99
TGME49_268790	hypothetical protein	GRA58	0	0	2	3	0.99
TGME49_260600	Pumilio-family RNA binding repeat-containing protein	#N/A	0	0	5	0	0.5
TGME49_258730	hypothetical protein	#N/A	0	0	3	2	0.99
TGME49_255330	hypothetical protein	#N/A	0	0	5	0	0.5
TGME49_245610	hypothetical protein	#N/A	0	0	2	3	0.99
TGME49_243730	rhoptry protein ROP9	#N/A	0	0	0	5	0.5
TGME49_240970	hypothetical protein	#N/A	0	0	2	3	0.99
TGME49_239600	rhoptry kinase family protein ROP23 (incomplete catalytic triad)	#N/A	0	0	2	3	0.99
TGME49_220270	alveolin domain containing intermediate filament IMC6	#N/A	0	0	0	5	0.5
TGME49_219250	acetyltransferase, GNAT family protein	#N/A	0	0	5	0	0.5
TGME49_218540	putative peptidase S15	#N/A	0	0	2	3	0.99
TGME49_217530	hypothetical protein	GRA63	0	0	0	5	0.5
TGME49_213660	zinc finger (CCCH type) motif-containing protein	#N/A	0	0	3	2	0.99
TGME49_315885	putative glycosyltransferase	#N/A	0	0	2	2	0.99
TGME49_310150	AMP-binding enzyme domain-containing protein	#N/A	0	0	2	2	0.99
TGME49_295990	putative ubiquitin conjugating enzyme E2	#N/A	0	0	0	4	0.5
TGME49_293570	putative translocation protein sec62	#N/A	0	0	0	4	0.5
TGME49_292920	putative heat shock protein 75	#N/A	0	0	0	4	0.5
TGME49_289650	PEP-carboxykinase I	#N/A	0	0	0	4	0.5
TGME49_287270	hypothetical protein	#N/A	0	0	2	2	0.99
TGME49_275460	hypothetical protein	#N/A	0	0	0	4	0.5
TGME49_268200	RNA recognition motif-containing protein	#N/A	0	0	0	4	0.5
TGME49_258590	hypothetical protein	#N/A	0	0	2	2	0.99
TGME49_256990	glycyl-tRNA synthetase	#N/A	0	0	2	2	0.99
TGME49_250010	Sad1 / UNC family protein	#N/A	0	0	0	4	0.5
TGME49_249850	GAP40 protein	#N/A	0	0	0	4	0.5
TGME49_219730	hypothetical protein	#N/A	0	0	0	4	0.5
TGME49_210370	hypothetical protein	#N/A	0	0	2	2	0.99
TGME49_307570	putative glycerol-3-phosphate dehydrogenase (gpdh)	#N/A	0	0	0	3	0.5
TGME49_304870	#N/A	#N/A	0	0	0	3	0.5
TGME49_299110	cleft lip and palate transmembrane protein 1 (clptm1) protein	#N/A	0	0	0	3	0.5
TGME49_286740	microneme-like protein	#N/A	0	0	3	0	0.5
TGME49_279350	hypothetical protein	#N/A	0	0	3	0	0.5
TGME49_278510	protein phosphatase 2C domain-containing protein	#N/A	0	0	0	3	0.5
TGME49_276130	cathepsin CPC2	TgCPC2	0	0	0	3	0.5
TGME49_267400	ribosomal protein RPL32	#N/A	0	0	0	3	0.5
TGME49_262430	4-hydroxy-3-methylbut-2-en-1-yl diphosphate synthase	#N/A	0	0	0	3	0.5
TGME49_259260	membrane protein FtsH1	#N/A	0	0	0	3	0.5
TGME49_257530	transporter, major facilitator family protein	#N/A	0	0	0	3	0.5
TGME49_257380	hypothetical protein	#N/A	0	0	3	0	0.5
TGME49_251770	hypothetical protein	#N/A	0	0	3	0	0.5
TGME49_231640	alveolin domain containing intermediate filament IMC1	#N/A	0	0	0	3	0.5
TGME49_226860	SAG-related sequence SRS67	#N/A	0	0	0	3	0.5
TGME49_226420	peptidase family M3 protein	#N/A	0	0	0	3	0.5
TGME49_225120	hypothetical protein	#N/A	0	0	0	3	0.5
TGME49_221310	aminopeptidase N protein	#N/A	0	0	0	3	0.5
TGME49_220950	hypothetical protein	MAF1	0	0	3	0	0.5
TGME49_216630	putative trigger factor protein	#N/A	0	0	0	3	0.5
TGME49_213010	hypothetical protein	#N/A	0	0	0	3	0.5
TGME49_202010	hypothetical protein	#N/A	0	0	3	0	0.5
TGME49_321620	dynamin-related protein DRPB	#N/A	0	0	0	2	0.49
TGME49_318460	P-type ATPase of unknown pump specificity (type V) protein	#N/A	0	0	0	2	0.49
TGME49_318440	helicase associated domain (ha2) protein	#N/A	0	0	0	2	0.49
TGME49_314890	ThiF family protein	#N/A	0	0	0	2	0.49
TGME49_313330	rhoptry kinase family protein ROP27	#N/A	0	0	0	2	0.49
TGME49_305980	pyruvate dehydrogenase complex subunit PDH-E3I	#N/A	0	0	0	2	0.49
TGME49_301450	FG-GAP repeat-containing protein	#N/A	0	0	2	0	0.49
TGME49_297500	T-complex protein 1 eta subunit	#N/A	0	0	0	2	0.49
TGME49_296010	phosphatidylinositol 3- and 4-kinase	#N/A	0	0	2	0	0.49
TGME49_293430	hypothetical protein	#N/A	0	0	2	0	0.49
TGME49_291140	CCR4-Not complex component, Not1 protein	#N/A	0	0	0	2	0.49
TGME49_290678	hypothetical protein	#N/A	0	0	0	2	0.49
TGME49_285830	hypothetical protein	#N/A	0	0	0	2	0.49
TGME49_281675	putative protein kinase	ROP45	0	0	2	0	0.49
TGME49_276210	phosphoglycerate mutase family protein	#N/A	0	0	0	2	0.49
TGME49_272390	hypothetical protein	#N/A	0	0	0	2	0.49
TGME49_272380	hypothetical protein	#N/A	0	0	0	2	0.49
TGME49_269450	hypothetical protein	#N/A	0	0	0	2	0.49
TGME49_268880	hypothetical protein	#N/A	0	0	2	0	0.49
TGME49_268330	hypothetical protein	#N/A	0	0	0	2	0.49
TGME49_264720	hypothetical protein	#N/A	0	0	2	0	0.49
TGME49_264440	signal recognition particle receptor beta subunit protein	#N/A	0	0	0	2	0.49
TGME49_257170	hypothetical protein	#N/A	0	0	0	2	0.49
TGME49_255660	EF hand domain-containing protein	#N/A	0	0	0	2	0.49
TGME49_253170	putative zinc carboxypeptidase	#N/A	0	0	0	2	0.49
TGME49_249560	DNA-directed RNA polymerase alpha chain rpoA	#N/A	0	0	0	2	0.49
TGME49_244250	hypothetical protein	#N/A	0	0	2	0	0.49
TGME49_236890	hypothetical protein	GRA37	0	0	2	0	0.49
TGME49_234280	AMP deaminase	#N/A	0	0	2	0	0.49
TGME49_232180	UBA/TS-N domain-containing protein	#N/A	0	0	0	2	0.49
TGME49_226660	hypothetical protein	#N/A	0	0	2	0	0.49
TGME49_219540	cytosolic tRNA-Ala synthetase	#N/A	0	0	0	2	0.49
TGME49_214620	putative hypoxia- inducible factor prolyl hydroxylase (phd2)	#N/A	0	0	2	0	0.49
TGME49_213520	peptidase M20D, amidohydrolase	#N/A	0	0	0	2	0.49
TGME49_203990	rhoptry protein ROP12	#N/A	0	0	0	2	0.49
TGME49_202200	hypothetical protein	#N/A	0	0	2	0	0.49
TGME49_278830	glucose-6-phosphate 1-dehydrogenase	#N/A	0	2	72	77	1
TGME49_269920	phosphatidylserine decarboxylase	PSD1	0	3	42	55	1
TGME49_311470	rhoptry neck protein RON5	#N/A	0	6	90	97	1
TGME49_252360	rhoptry kinase family protein ROP24 (incomplete catalytic triad)	#N/A	0	2	29	23	1
TGME49_269190	glyceraldehyde-3-phosphate dehydrogenase GAPDH2	#N/A	6	4	107	128	1
TGME49_277240	#N/A	NTPase I	0	2	18	24	1
TGME49_244560	putative heat shock protein 90	#N/A	18	8	211	277	1
TGME49_311720	chaperonin protein BiP	#N/A	22	19	355	362	1
TGME49_310750	emp24/gp25L/p24 family protein	#N/A	3	3	41	51	1
TGME49_215785	#N/A	#N/A	0	4	22	27	1
TGME49_262050	rhoptry kinase family protein ROP39	ROP39	3	0	14	21	1
TGME49_295125	rhoptry protein ROP4	#N/A	0	4	26	20	1
TGME49_294200	glucose-6-phosphate 1-dehydrogenase	#N/A	8	7	80	73	1
TGME49_295110	rhoptry protein ROP7	#N/A	4	9	45	42	1
TGME49_223920	rhoptry neck protein RON3	#N/A	17	14	72	94	1
TGME49_308090	rhoptry protein ROP5	#N/A	2	2	6	12	0.91
TGME49_258580	rhoptry protein ROP17	#N/A	2	4	12	14	1
TGME49_275860	hypothetical protein	GRA12B	5	9	26	31	1
TGME49_266760	isocitrate dehydrogenase	#N/A	2	2	6	8	0.9
TGME49_219320	acid phosphatase GAP50	#N/A	6	7	24	20	1
TGME49_237250	hypothetical protein	#N/A	3	0	5	5	0.82
TGME49_257680	myosin light chain MLC1	#N/A	3	3	9	10	0.93
TGME49_215775	rhoptry protein ROP8	#N/A	3	5	8	14	0.54
TGME49_276970	hypothetical protein	#N/A	3	0	3	3	0.43
TGME49_220860	DEAD/DEAH box helicase	#N/A	2	0	0	4	0.44
TGME49_289750	ribosomal-ubiquitin protein RPL40	#N/A	9	4	14	11	0.02
TGME49_219820	putative polyubiquitin UbC	#N/A	9	4	14	11	0.02
TGME49_244320	ribosomal protein RPL24	#N/A	3	2	4	5	0.13
TGME49_310490	ribosomal protein RPL27A	#N/A	3	3	3	6	0.08
TGME49_300000	ribosomal protein RPL18	#N/A	13	12	9	25	0
TGME49_229670	ribosomal protein RPS23	#N/A	5	9	8	11	0
TGME49_249390	glutamate/leucine/phenylalanine/valine dehydrogenase family protein	#N/A	6	9	9	11	0
TGME49_260240	ccr4-associated factor family protein	#N/A	3	0	0	4	0.34
TGME49_273760	heat shock protein HSP70	#N/A	47	41	52	65	0
TGME49_320020	transporter, major facilitator family protein	#N/A	4	4	5	5	0
TGME49_255190	myosin C	#N/A	4	4	6	4	0
TGME49_227360	ribosomal protein RPL3	#N/A	19	22	17	34	0
TGME49_316400	#N/A	#N/A	10	12	12	15	0
TGME49_288380	heat shock protein HSP90	#N/A	23	19	20	31	0
TGME49_263180	myosin D	#N/A	9	10	13	10	0
TGME49_221620	putative beta-tubulin	#N/A	9	15	10	18	0
TGME49_209600	hypothetical protein	#N/A	3	5	4	5	0
TGME49_288720	ribosomal protein RPL10	#N/A	7	22	12	18	0
TGME49_235470	myosin A	#N/A	34	39	35	39	0
TGME49_263700	ribosomal protein RPS14	#N/A	19	16	11	24	0
TGME49_263050	ribosomal protein RPL13	#N/A	4	7	4	7	0
TGME49_201680	putative eukaryotic initiation factor-3 subunit 10	#N/A	2	3	2	3	0.01
TGME49_290200	NAD/NADP octopine/nopaline dehydrogenase, alpha-helical domain-containing protein	#N/A	2	2	0	4	0.13
TGME49_227030	hypothetical protein	#N/A	3	0	0	3	0.22
TGME49_228470	ribosomal protein RPL15	#N/A	16	20	19	16	0
TGME49_289530	ribosomal protein RPL19	#N/A	10	8	10	7	0
TGME49_253430	putative asparagine synthetase	#N/A	9	7	7	8	0
TGME49_215460	ribosomal protein RPS24	#N/A	8	8	4	11	0
TGME49_204020	ribosomal protein RPL8	#N/A	10	17	10	15	0
TGME49_294800	#N/A	#N/A	42	49	35	48	0
TGME49_286420	#N/A	#N/A	42	49	35	48	0
TGME49_210690	ribosomal protein RPS6	#N/A	5	10	7	6	0
TGME49_284190	pyruvate carboxylase	#N/A	452	618	446	480	0
TGME49_207440	ribosomal protein RPS4	#N/A	19	24	19	18	0
TGME49_248340	GTP-binding nuclear protein ran/tc4	#N/A	17	16	11	17	0
TGME49_289690	glyceraldehyde-3-phosphate dehydrogenase GAPDH1	#N/A	26	38	21	33	0
TGME49_236650	DEAD (Asp-Glu-Ala-Asp) box polypeptide 17	#N/A	11	10	7	10	0
TGME49_274060	2-oxoglutarate/malate translocase OMT	#N/A	2	3	0	4	0.03
TGME49_220400	actin depolymerizing factor ADF	#N/A	3	2	2	2	0
TGME49_248390	ribosomal protein RPL26	#N/A	7	7	5	6	0
TGME49_221320	acetyl-CoA carboxylase ACC1	#N/A	1416	2120	1376	1400	0
TGME49_218560	acetyl-coA carboxylase ACC2	#N/A	488	626	404	463	0
TGME49_270510	asparaginyl-tRNA synthetase (NOB+tRNA synthase)	#N/A	15	12	8	13	0
TGME49_226250	DEAD (Asp-Glu-Ala-Asp) box polypeptide DDX3X	#N/A	4	5	2	5	0
TGME49_292130	ribosomal protein RPL13A	#N/A	14	17	12	12	0
TGME49_266960	beta-tubulin	#N/A	11	15	7	13	0
TGME49_232300	ribosomal protein RPS3	#N/A	22	19	15	16	0
TGME49_247510	fructose-bisphospatase II	#N/A	15	9	7	11	0
TGME49_262620	RNA recognition motif-containing protein	#N/A	11	9	8	7	0
TGME49_305520	ribosomal protein RPS2	#N/A	15	12	11	9	0
TGME49_309590	rhoptry protein ROP1	#N/A	6	9	5	6	0
TGME49_223050	ribosomal protein RPS20	#N/A	8	6	3	7	0
TGME49_213350	ribosomal protein RPS15	#N/A	5	5	3	4	0
TGME49_205470	putative translation elongation factor 2 family protein	#N/A	7	3	0	7	0
TGME49_245680	ribosomal protein RPL21	#N/A	12	10	5	10	0
TGME49_209030	actin ACT1	#N/A	54	56	32	42	0
TGME49_253290	valyl-tRNA synthetase	#N/A	3	3	0	4	0.01
TGME49_289760	hypothetical protein	#N/A	31	28	13	26	0
TGME49_306030	glutathione s-transferase, n-terminal domain containing protein	#N/A	5	6	2	5	0
TGME49_312090	ribosomal protein RPL23	#N/A	8	11	5	7	0
TGME49_261570	ribosomal protein RPL7A	#N/A	5	11	4	6	0
TGME49_204400	putative ATPase synthase subunit alpha	#N/A	10	6	6	4	0
TGME49_312050	putative small GTPase Rab2	#N/A	10	13	6	8	0
TGME49_263040	ribosomal protein RPS16	#N/A	3	2	0	3	0.01
TGME49_250770	putative eukaryotic initiation factor-4A	#N/A	26	21	13	15	0
TGME49_309120	ribosomal protein RPL4	#N/A	16	20	7	14	0
TGME49_320050	ribosomal protein RPL5	#N/A	23	24	14	13	0
TGME49_278870	myosin F	#N/A	22	31	18	12	0
TGME49_245460	ribosomal protein RPS8	#N/A	17	18	12	7	0
TGME49_249900	putative adenine nucleotide translocator	#N/A	28	28	12	18	0
TGME49_239100	ribosomal protein RPS7	#N/A	10	15	5	8	0
TGME49_249250	ribosomal protein RPL35A	#N/A	15	17	5	11	0
TGME49_290670	leucyl aminopeptidase LAP	#N/A	12	6	2	7	0
TGME49_239820	D-3-phosphoglycerate dehydrogenase	#N/A	7	9	2	6	0
TGME49_248880	GTPase RAB7	#N/A	6	6	2	4	0
TGME49_289800	hypothetical protein	#N/A	0	4	0	2	0
TGME49_226970	ribosomal protein RPS11	#N/A	16	17	7	9	0
TGME49_324600	heat shock protein	#N/A	11	14	5	7	0
TGME49_232940	#N/A	#N/A	11	14	5	7	0
TGME49_232710	ribosomal protein RPS3A	#N/A	9	8	2	6	0
TGME49_284560	ribosomal protein RPL9	#N/A	8	7	3	3	0
TGME49_305510	hypothetical protein	#N/A	2	3	2	0	0
TGME49_273460	eukaryotic translation initiation factor 3 subunit 6 interacting protein	#N/A	8	8	0	6	0
TGME49_240860	acyltransferase domain-containing protein	#N/A	5	3	0	3	0
TGME49_313010	DEAD (Asp-Glu-Ala-Asp) box polypeptide DDX6	#N/A	17	12	0	10	0
TGME49_251780	heat shock protein	#N/A	5	7	0	4	0
TGME49_242330	ribosomal protein RPS5	#N/A	4	2	0	2	0
TGME49_262380	putative elongation factor Tu	#N/A	4	6	0	3	0
TGME49_230940	hypothetical protein	#N/A	9	2	0	3	0
TGME49_262670	ribosomal protein RPL18A	#N/A	13	11	0	6	0
TGME49_299050	ribosomal protein RPL17	#N/A	4	4	0	2	0
TGME49_309820	ribosomal protein RPL11	#N/A	4	5	0	2	0
TGME49_309752	putative succinate-Coenzyme A ligase, beta subunit	#N/A	5	4	0	2	0
TGME49_288830	NADH dehydrogenase (NDH2-II)	#N/A	9	13	2	2	0
TGME49_263300	eukaryotic porin protein	#N/A	9	8	0	3	0
TGME49_314970	root hair defective 3 gtp-binding protein (rhd3) protein	#N/A	2	0	0	0	#N/A
TGME49_314810	ribosomal protein RPL7	#N/A	2	3	0	0	#N/A
TGME49_314400	putative pyruvate dehydrogenase E1 component, beta subunit	#N/A	2	0	0	0	#N/A
TGME49_313670	adaptin n terminal region domain-containing protein	#N/A	0	2	0	0	#N/A
TGME49_311430	fibrillarin	#N/A	5	0	0	0	#N/A
TGME49_311290	protein tyrosine phosphatase family protein, ptpla protein	#N/A	2	0	0	0	#N/A
TGME49_301440	calcium-dependent protein kinase CDPK1	#N/A	2	2	0	0	#N/A
TGME49_300140	putative elongation factor 1-gamma	#N/A	3	0	0	0	#N/A
TGME49_292080	leucyl-tRNA synthetase	#N/A	0	2	0	0	#N/A
TGME49_289300	methionyl-tRNA synthetase	#N/A	2	0	0	0	#N/A
TGME49_288360	tryptophanyl-tRNA synthetase (TrpRS2)	#N/A	2	0	0	0	#N/A
TGME49_287500	putative T complex chaperonin	#N/A	5	6	0	0	#N/A
TGME49_284050	DEAD/DEAH box helicase domain-containing protein	#N/A	4	6	0	0	#N/A
TGME49_270270	hypothetical protein	#N/A	2	0	0	0	#N/A
TGME49_269600	biotin-requiring enzyme domain-containing protein	#N/A	7	2	0	0	#N/A
TGME49_264080	acyl carrier protein ACP	#N/A	3	5	0	0	#N/A
TGME49_262960	putative U1 snRNP-associated protein Usp106	#N/A	2	2	0	0	#N/A
TGME49_248480	ribosomal protein RPS9	#N/A	4	0	0	0	#N/A
TGME49_243950	putative prohibitin	#N/A	2	3	0	0	#N/A
TGME49_243570	ribosomal protein RPS26	#N/A	0	3	0	0	#N/A
TGME49_239760	ribosomal protein RPL22	#N/A	2	0	0	0	#N/A
TGME49_236570	lysine decarboxylase family protein	#N/A	2	2	0	0	#N/A
TGME49_235930	domain K- type RNA binding proteins family protein	#N/A	2	0	0	0	#N/A
TGME49_232230	ribosomal protein RPL30	#N/A	4	2	0	0	#N/A
TGME49_229360	transaldolase	#N/A	2	0	0	0	#N/A
TGME49_229250	#N/A	#N/A	0	2	0	0	#N/A
TGME49_227600	ribosomal protein RPL34	#N/A	2	5	0	0	#N/A
TGME49_222900	phosphoserine phosphatase	#N/A	0	2	0	0	#N/A
TGME49_221380	alba 1	#N/A	3	5	0	0	#N/A
TGME49_219720	putative Ras-related protein Rab-5C	#N/A	5	0	0	0	#N/A
TGME49_218280	putative eukaryotic porin	#N/A	2	2	0	0	#N/A
TGME49_217570	ribosomal protein RPS27	#N/A	0	2	0	0	#N/A
TGME49_216880	guanine nucleotide-binding protein	#N/A	4	0	0	0	#N/A
TGME49_216860	DEAD (Asp-Glu-Ala-Asp) box polypeptide DDX39	#N/A	4	0	0	0	#N/A
TGME49_214770	putative small GTP binding protein rab1a	#N/A	0	3	0	0	#N/A
TGME49_213910	hypothetical protein	#N/A	0	2	0	0	#N/A
